# Supplementary material for: Impact of ChAdOx1 or DNA Prime Vaccination on Magnitude, Breadth, and Focus of MVA-Boosted Immunogen-Specific T Cell Responses
Source: Vaccines (Basel). 2024 Mar 7;12(3):279. doi: 10.3390/vaccines12030279 (PMC10975332; doi:10.3390/vaccines12030279)
Supplement: Supplementary file 1 [file vaccines-12-00279-s001.zip]

Archive with 1 entries (1 files):
- vaccines-2876420-supplementary.pdf
